# Supplementary material for: Diagnostic and treatment delay in extrapulmonary tuberculosis and association with mortality: Experiences from Mbeya, Tanzania
Source: PLoS One. 2025 Mar 25;20(3):e0320691. doi: 10.1371/journal.pone.0320691 (PMC11936283; doi:10.1371/journal.pone.0320691)
Supplement: S2 File — (XLSX) [file pone.0320691.s002.xlsx]

## Sheet: Dataset
Sex	IPDOPD	TBcontactsmzrhfile	Suspectedsitecategory	Numberofsamples	Samplematerial	StartedantiTB	RADIOLOGYatDIAGNOSIS1	RADIOLOGYatDIAGNOSIS2	RADIOLOGYatDIAGNOSIS3	Improvementinsymptomsasevaluatedbythepatient23months	Improvementinsymptomsasevaluatedbytheclincian23months	Weightgain23months	Regressionofobjectivefindings23months	CXRUSSatendoftreatment	Improvementinsymptomsasevaluatedbythepatientendoftreatment	Improvementinsymptomsasevaluatedbytheclincianendoftreatment	Weightgainendoftreatment	Regressionofobjectivefindingsendoftreatment	Weightbaseline	MUACbaselinecm	BMIbaseline	OedemaMAlnutrition	ResponsetotreatmentscoreforTBpatients04	Followup	Followup2	Malnutritionprogram	Finaldiagnosis1notTBpatients	Finaldiagnosis2notTBpatients	Finaldiagnosis3notTBpatients	MORS	MPT64	ZN	Culture	GeneXpert	Rif.Res	HIVstatus	VIRALLOAD	CD4BASELINE	CD4current	ART	PatientreportofbeingHIVtested	SelfreportredHIVresult	Hemoglobingdl	WBC109L	Plateletcount103mm	CurrentAFBsputum	CurrentXpertsputum	CurrentMCulture	HistoryofTBinMZRHfile
1	1	3	1	2	1	3	1	99	99	99	99	99	99	0	1	1	1	99	61	99	99	99	3	5	99	99	99	99	99	0	99	2	2	2	2	1	99	36	49	1	1	1	99	99	99	3	3	3	3
2	1	1	11	99	1	1	1	6	99	99	99	99	99	0	1	1	2	1	61	99	99	99	3	6	99	99	99	99	99	0	99	2	2	2	2	5	99	99	99	99	1	2	99	99	99	3	3	3	4
1	2	2	20	2	5	1	1	99	99	99	99	99	99	0	1	1	1	1	84	99	99	99	4	5	99	99	99	99	99	0	1	2	1	1	2	5	99	99	99	99	1	2	99	99	99	3	3	3	4
2	1	3	11	2	1	2	2	3	99	99	99	99	99	99	99	99	99	99	72	99	99	99	99	2	99	99	99	99	99	1	1	2	1	2	2	5	99	99	99	99	1	2	15.3	99	99	3	3	3	4
1	1	3	10	2	1	1	2	3	99	99	99	99	99	99	99	99	99	99	62	99	99	99	99	8	99	99	9	99	99	2	4	2	2	2	2	1	99	99	256	1	1	1	14.8	4.2	68	3	3	3	4
1	2	3	20	2	5	3	99	99	99	99	99	99	99	99	1	1	1	1	56	99	99	99	4	5	99	99	99	99	99	0	1	2	1	1	2	1	99	99	264	1	1	1	99	99	99	3	3	3	1
2	1	3	9	2	1	3	1	99	99	99	99	99	99	99	99	99	99	99	99	99	99	99	99	2	99	99	99	99	99	1	1	2	2	2	2	1	99	45	99	1	1	1	11.7	9.9	69	1	2	1	1
1	1	2	20	2	5	2	1	99	99	99	99	99	99	99	99	99	99	99	42	99	99	99	99	2	99	99	99	99	99	2	1	1	1	1	2	2	99	99	99	99	1	2	11.3	12.3	212	3	3	3	4
2	1	3	20	2	5	3	99	99	99	99	99	99	99	99	1	1	1	1	35	99	99	99	4	5	99	99	99	99	99	0	1	99	99	99	99	4	99	99	99	1	1	1	9.6	11.5	921	3	3	3	2
1	1	3	1	2	1	1	1	99	99	99	99	99	99	1	0	0	0	0	49	99	99	99	0	10	99	99	99	99	99	1	1	2	2	2	2	4	99	99	99	1	1	1	10.8	18.6	288	2	2	3	4
2	2	3	20	2	5	1	9	99	99	99	99	99	99	99	1	1	1	1	67	99	99	99	4	5	99	99	99	99	99	0	4	1	1	1	2	4	99	99	99	1	1	1	99	99	99	3	3	3	4
1	2	3	20	2	5	1	1	99	99	99	99	99	99	99	1	1	1	1	49	99	99	99	4	5	99	99	99	99	99	0	99	1	1	1	2	5	99	99	99	99	1	2	9.3	13.4	99	3	3	3	4
1	1	2	1	2	1	2	1	99	99	99	99	99	99	99	99	99	99	99	62	99	99	99	99	2	99	99	99	99	99	1	1	2	99	99	99	3	99	99	99	99	2	3	99	99	99	3	3	3	4
1	1	2	1	2	1	2	1	99	99	99	99	99	99	99	99	99	99	99	74	99	99	99	99	3	99	99	99	99	99	0	1	2	1	1	2	2	99	99	99	99	1	2	99	99	99	3	3	3	4
2	1	3	11	2	5	1	1	99	99	99	99	99	99	99	1	1	1	1	55	99	99	99	4	5	99	99	99	99	99	0	1	1	2	2	2	1	99	1300	99	3	1	1	99	99	99	3	3	3	4
2	2	3	20	2	5	2	9	99	99	99	99	99	99	0	99	99	99	99	68	99	99	99	99	6	99	99	14	99	99	0	1	2	2	2	2	5	99	99	99	99	1	2	99	99	99	3	3	3	4
1	2	3	9	2	5	3	99	99	99	99	99	99	99	0	1	1	1	1	67	99	99	99	4	5	99	99	99	99	99	0	1	1	2	2	2	1	99	246	246	3	1	1	8.9	8	305	3	1	3	1
2	2	3	20	2	5	2	99	99	99	99	99	99	99	99	99	99	99	99	45	99	99	99	99	3	99	99	14	99	99	0	1	3	2	2	2	5	99	99	99	99	1	2	10.3	6.8	409	3	3	3	4
2	1	3	20	2	5	1	99	99	99	99	99	99	99	0	1	1	1	1	47	99	99	99	4	11	99	99	99	99	99	0	1	3	2	2	2	4	99	250	250	1	1	1	12.7	9.5	250	3	3	3	4
1	1	2	1	2	1	1	1	2	99	99	99	99	99	0	1	1	1	0	56	99	99	99	3	5	99	99	99	99	99	0	1	2	2	2	2	1	99	99	99	3	1	2	10.8	18.2	499	3	3	3	4
1	1	2	11	2	1	1	1	2	3	99	99	99	99	99	99	99	99	99	60	99	99	99	99	2	99	99	99	99	99	2	1	2	3	2	2	1	99	335	360	1	1	1	99	99	99	3	3	3	4
2	2	3	20	2	5	1	99	99	99	99	99	99	99	0	1	1	1	1	99	99	99	99	4	5	99	99	99	99	99	0	1	1	1	1	2	4	99	99	46	1	1	1	99	99	99	3	3	3	3
1	1	3	1	99	1	1	1	99	99	99	99	99	99	99	99	99	99	99	69	99	99	99	99	2	99	99	15	99	99	1	1	2	2	2	2	1	99	99	150	1	1	1	12.2	17.1	258	3	3	3	3
1	2	3	20	2	5	1	99	99	99	99	99	99	99	0	1	1	1	1	70	99	99	99	4	6	99	99	99	99	99	0	1	2	2	2	2	5	99	99	99	99	1	2	99	99	99	3	3	3	4
2	1	3	11	99	2	1	1	2	6	99	99	99	99	0	1	1	1	0	63	99	99	99	3	5	99	99	99	99	99	0	1	3	1	1	2	2	99	99	99	99	1	2	11.2	8.3	277	3	3	3	4
1	1	3	13	2	5	1	1	2	99	99	99	99	99	99	99	99	99	99	99	99	99	99	99	8	99	99	99	99	99	2	1	2	2	2	2	1	99	99	256	1	1	1	5.6	22.3	621	3	3	3	4
1	2	3	20	2	5	1	99	99	99	99	99	99	99	99	1	1	1	1	99	99	99	99	4	5	99	99	99	99	99	0	1	2	2	2	2	3	99	99	99	99	2	99	99	99	99	3	3	3	4
2	2	3	20	2	5	1	99	99	99	99	99	99	99	99	1	1	1	1	59	99	99	99	4	5	99	99	99	99	99	0	1	2	2	2	2	5	99	99	99	99	1	2	99	99	99	3	3	3	4
1	1	2	2	2	2	1	1	2	99	99	99	99	99	99	99	99	99	99	66	99	99	99	99	8	99	99	17	99	99	2	1	2	2	2	2	2	99	99	99	99	1	2	10.3	14.3	39	3	3	3	4
2	1	2	2	2	2	2	1	2	99	99	99	99	99	99	99	99	99	99	58	99	99	99	99	8	99	99	15	99	99	2	1	3	2	2	2	2	99	99	99	99	1	2	99	99	99	3	3	3	4
2	2	3	20	2	5	1	1	9	99	99	99	99	99	99	1	1	1	0	60	99	99	99	3	5	99	99	14	99	99	0	1	2	2	2	2	1	99	72	159	1	1	1	99	99	99	3	3	3	4
2	1	1	1	2	1	2	1	99	99	99	99	99	99	99	99	99	99	99	50	99	99	99	99	6	99	99	11	99	99	0	4	2	2	2	2	1	99	99	99	1	1	1	99	99	99	3	3	3	4
1	1	3	2	2	2	1	2	5	99	99	99	99	99	4	1	1	1	1	66	99	99	99	4	5	99	2	99	99	99	0	1	2	3	2	2	5	99.0	99.0	99.0	99	1	2	13.7	99.0	99.	3	3	3	4
2	1	3	1	2	1	3	1	2	99	99	99	99	99	99	1	1	1	1	70	99	99	99	4	6	99	99	15	99	99	0	99	2	2	2	2	1	99	391	99	1	1	1	99	99	99	3	3	3	3
1	1	2	1	2	1	3	1	99	99	99	99	99	99	99	99	99	99	99	99	99	99	99	99	8	99	99	15	99	99	2	99	99	2	2	2	1	99	173	99	1	1	1	9.3	5.8	242	3	3	3	2
2	2	3	20	2	5	1	99	99	99	99	99	99	99	99	1	1	1	1	61	99	99	99	4	5	99	99	99	99	99	0	1	2	2	2	2	4	99	99	99	1	1	1	99	99	99	3	3	3	4
1	1	3	9	2	1	1	1	2	99	99	99	99	99	99	99	99	99	99	73	99	99	99	99	2	99	99	22	99	99	1	4	2	3	2	2	6	99	99	99	99	1	2	10.2	99	99	1	3	3	4
1	1	3	9	2	2	3	1	2	3	99	99	99	99	99	99	99	99	99	62	99	99	99	99	2	99	99	99	99	99	2	1	2	2	2	2	5	99	99	99	99	1	2	6.9	99	99	1	3	3	1
1	2	3	20	2	5	1	99	99	99	99	99	99	99	99	1	1	0	1	60	99	99	99	3	11	99	99	99	99	99	0	1	1	2	2	2	4	99	99	99	1	1	1	99	99	99	3	3	3	4
1	1	3	2	2	2	2	2	99	99	99	99	99	99	99	99	99	99	99	60	99	99	99	99	2	99	99	17	25	99	1	1	3	2	2	2	5	99	99	99	99	1	2	10.3	14.3	39	3	3	3	4
2	2	3	8	2	5	1	99	99	99	99	99	99	99	99	1	1	1	1	58	99	99	99	4	5	12	99	99	99	99	0	1	99	2	2	2	3	99	99	99	99	2	3	99	99	99	3	3	3	4
1	1	3	9	2	1	1	1	2	99	99	99	99	99	99	1	1	1	1	58	99	99	99	4	5	9	99	99	99	99	0	1	3	2	2	2	1	99	99	138	1	1	1	6	99	99	1	1	3	4
1	1	3	2	2	2	2	2	99	99	99	99	99	99	99	99	99	99	99	63	99	99	99	99	2	99	99	9	99	99	1	3	3	3	2	2	1	99	99	99	6	2	3	8.2	12	272	3	3	3	4
1	1	3	1	2	1	3	1	2	3	99	99	99	99	99	99	99	99	99	56	99	99	99	99	2	99	99	15	99	99	1	1	99	2	2	2	1	99	99	99	1	1	1	99	99	99	3	3	3	4
1	1	3	2	2	2	2	1	2	99	99	99	99	99	99	99	99	99	99	54	99	99	99	99	2	99	99	25	31	99	1	1	99	2	2	2	2	99	99	99	99	1	2	99	99	99	3	3	3	4
1	2	3	2	1	2	1	2	99	99	99	99	99	99	99	1	1	1	1	60	99	99	99	4	5	99	99	99	99	99	0	1	3	2	2	2	5	99	99	99	99	1	2	99	99	99	3	3	3	4
2	1	3	20	2	5	2	99	99	99	99	99	99	99	99	99	99	99	99	52	99	99	99	99	8	99	99	99	99	99	2	99	99	1	1	2	4	99	99	338	1	1	1	99	99	99	3	3	3	2
2	2	3	20	2	5	1	1	99	99	99	99	99	99	99	1	1	1	1	96	99	99	99	4	5	99	99	14	99	99	0	99	2	2	2	2	4	99	99	99	1	1	1	99	99	99	3	3	3	3
1	1	3	1	2	1	2	1	99	99	99	99	99	99	99	99	99	99	99	62	99	99	99	99	6	99	99	3	99	99	0	3	2	2	2	2	1	99	99	99	1	1	1	99	99	99	3	2	3	2
1	1	2	9	2	7	2	1	2	3	99	99	99	99	99	99	99	99	99	64	99	99	99	99	9	99	99	11	99	99	0	99	2	2	2	2	5	99	99	99	99	1	2	99	99	99	3	3	3	4
2	2	3	20	2	5	1	99	99	99	99	99	99	99	99	1	1	1	1	66	99	99	99	4	5	99	99	99	99	99	0	1	2	2	2	2	4	99	99	99	1	1	1	99	99	99	3	3	3	4
1	1	1	1	2	1	2	1	2	99	99	99	99	99	99	99	99	99	99	68	99	99	99	99	6	10	99	10	99	99	1	3	99	2	2	2	1	99	187	187	5	1	3	99	99	99	3	3	3	4
1	1	2	9	2	1	1	1	99	99	99	99	99	99	99	1	1	1	0	62	99	99	99	3	5	99	99	99	99	99	0	1	99	2	2	2	1	99	99	99	3	1	2	99	99	99	3	2	3	4
1	2	3	20	2	5	1	1	2	3	99	99	99	99	99	0	0	1	0	52	99	99	99	1	9	99	99	14	99	99	0	3	99	3	2	2	2	99	99	99	99	1	2	99	99	99	3	3	3	4
1	2	3	20	2	5	1	9	99	99	99	99	99	99	99	1	1	1	1	54	99	99	99	4	5	99	99	99	99	99	0	1	3	3	2	2	5	99	99	99	99	1	2	99	99	99	3	3	3	4
2	2	3	20	2	5	1	1	99	99	99	99	99	99	99	1	1	1	1	47	99	99	99	4	5	99	99	99	99	99	0	4	3	2	2	2	4	99	99	99	1	1	1	99	99	99	3	3	3	4
2	1	3	10	2	2	1	1	2	99	99	99	99	99	99	99	99	99	99	61	99	99	99	99	2	99	99	25	99	99	1	1	2	2	1	2	4	99	99	99	1	1	1	99	99	99	3	3	3	4
2	1	2	2	2	2	3	1	2	3	99	99	99	99	99	1	1	0	1	59	99	99	99	3	5	99	99	99	99	99	0	1	2	1	1	2	2	99	99	99	99	1	2	99	99	99	3	3	3	2
2	1	3	11	2	1	1	1	99	99	99	99	99	99	99	1	1	1	0	99	99	99	99	3	5	99	99	99	99	99	0	4	2	2	2	2	4	99	99	99	1	1	1	99	99	99	3	3	3	4
1	2	3	20	2	5	1	99	99	99	99	99	99	99	99	1	1	0	0	39	99	99	99	2	1	99	99	99	99	99	0	99	99	3	1	2	4	99	99	99	1	1	1	99	99	99	3	3	3	4
2	2	3	20	2	5	1	9	99	99	99	99	99	99	99	1	1	1	1	68	99	99	99	4	5	99	99	99	99	99	0	1	3	2	1	2	3	99	99	99	99	2	3	99	99	99	3	3	3	4
1	2	3	20	2	5	1	99	99	99	99	99	99	99	99	1	1	0	1	88	99	99	99	3	5	99	99	99	99	99	0	1	2	1	1	2	4	99	99	99	1	1	1	99	99	99	3	3	3	4
1	2	1	20	2	5	1	9	99	99	99	99	99	99	99	99	99	99	99	64	99	99	99	99	2	99	99	99	99	99	3	1	2	1	1	2	5	99	99	99	99	1	2	99	99	99	3	3	3	4
2	1	3	20	2	5	1	2	99	99	99	99	99	99	99	99	99	99	99	62	99	99	99	99	10	99	99	99	99	99	1	1	2	1	1	2	5	99	99	99	99	1	2	10.3	3.8	39	3	3	3	4
2	2	3	20	2	5	1	99	99	99	99	99	99	99	99	1	1	1	1	64	99	99	99	4	5	99	99	99	99	99	0	1	2	1	1	2	4	99	99	99	1	1	1	8.9	7.4	616	3	3	3	4
1	1	2	1	2	1	1	1	99	99	99	99	99	99	99	1	1	1	0	65	99	99	99	3	5	99	99	99	99	99	0	1	2	1	1	2	2	99	99	99	99	1	2	11.4	7.2	99	3	3	3	4
1	1	2	11	2	2	3	1	2	99	99	99	99	99	99	99	99	99	99	45	99	99	99	99	2	99	99	99	99	99	1	1	2	1	1	2	2	99	99	99	99	1	2	99	99	99	3	3	3	2
1	1	3	2	2	2	2	1	2	99	99	99	99	99	99	99	99	99	99	56	99	99	99	99	2	99	99	10	99	99	1	3	2	2	2	2	1	99	99	99	6	1	1	9.4	9.4	99	3	3	3	4
1	2	2	20	2	5	1	1	99	99	99	99	99	99	99	1	1	1	1	73	99	99	99	4	5	99	99	99	99	99	0	1	2	1	1	2	1	99	99	99	5	2	3	13.2	9.7	435	3	3	3	4
1	1	3	20	2	5	1	1	2	99	99	99	99	99	99	99	99	99	99	99	99	99	99	99	8	99	99	14	99	99	2	1	2	3	2	2	5	99	99	99	99	1	2	3.1	99	6	3	3	3	4
1	1	3	13	5	5	2	2	5	99	99	99	99	99	99	99	99	99	99	64	99	99	99	99	8	99	99	25	99	99	2	1	2	2	2	2	5	99	99	99	99	1	2	99	99	99	3	3	3	4
2	1	3	20	2	5	3	99	99	99	99	99	99	99	99	1	1	1	1	99	99	99	99	4	6	99	99	99	99	99	0	1	2	1	1	2	4	99	99	99	1	1	1	8.2	99	99	3	3	3	2
2	1	3	1	2	1	1	1	99	99	99	99	99	99	99	1	1	1	0	58	99	99	99	3	5	99	99	15	99	99	0	3	2	2	2	2	4	99	99	99	1	1	1	9.5	5.3	559	3	3	3	4
1	1	2	20	2	5	2	99	99	99	99	99	99	99	99	99	99	99	99	99	99	99	99	99	2	99	99	10	99	99	1	4	2	2	2	2	1	99	99	99	1	2	3	99	99	99	3	3	3	4
1	1	3	1	2	1	3	1	99	99	99	99	99	99	99	99	99	99	99	99	99	99	99	99	2	99	99	99	99	99	1	1	2	2	2	2	4	99	99	99	1	1	1	11	99	99	2	3	3	2
1	1	3	1	2	1	1	1	99	99	99	99	#NULL!	99	99	1	1	1	0	66	99	99	99	3	5	99	99	99	99	99	0	1	2	2	1	2	5	99	99	99	99	1	2	99	99	99	3	3	3	4
1	2	3	20	2	5	1	99	99	99	99	99	99	99	99	1	1	1	1	53	99	99	99	4	6	99	99	99	99	99	0	1	2	1	1	2	3	99	99	99	99	2	3	99	99	99	3	3	3	4
2	1	2	2	2	2	1	1	2	99	99	99	99	99	99	1	1	0	1	52	99	99	99	3	5	99	99	25	99	99	0	3	2	2	2	2	5	99	99	99	99	1	2	99	99	99	3	3	3	2
2	1	2	2	2	2	1	1	2	99	99	99	99	99	99	99	99	99	99	68	99	99	99	99	8	99	99	99	99	99	2	1	2	1	1	2	2	99	99	99	99	1	2	99	99	99	3	3	3	4
1	1	3	9	2	1	2	1	99	99	99	99	99	99	99	99	99	99	99	58	99	99	99	99	8	99	99	32	99	99	2	3	2	2	2	2	1	99	178	99	1	1	1	4.2	99	244	3	3	3	1
2	2	3	20	2	5	1	99	99	99	99	99	99	99	99	1	1	1	1	74	99	99	99	4	5	99	99	99	99	99	0	1	2	1	1	2	5	99	99	99	99	1	2	99	99	99	3	3	3	4
2	1	1	11	1	2	1	1	2	3	1	1	1	1	4	1	1	2	1	18.6	12.5	14.8	2	3	4	99	1	99	99	99	0	99	2	2	2	2	2	99.0	99.0	99.0	99	1	2	1.7	99.0	99.	3	3	3	4
1	1	2	9	1	5	1	1	99	99	1	1	1	1	0	1	1	1	1	6.9	10	12.6	1	4	4	99	1	99	99	99	0	1	3	1	2	2	2	99.0	99.0	99.0	99	1	2	5.5	18.8	85.	3	3	3	4
1	1	1	2	2	2	1	2	3	4	1	1	0	1	4	1	1	1	1	12.7	9.8	14.7	2	4	4	99	1	99	99	99	0	1	2	2	2	2	2	99.0	99.0	99.0	99	1	2	9.3	4.2	214	3	3	3	4
1	1	3	1	2	1	1	1	3	99	99	99	99	99	99	99	99	99	99	36	99	99	99	99	2	99	2	11	15	99	1	1	2	2	2	2	5	99.0	99.0	99.0	99	1	2	99.0	99.0	99.	3	3	3	4
2	2	3	20	2	5	1	99	99	99	99	99	99	99	0	1	1	1	1	99	99	99	99	99	5	99	2	99	99	99	0	1	2	2	2	2	5	99.0	99.0	99.0	99	2	3	99.0	99.0	99.	3	3	3	4
1	1	2	20	2	5	1	99	99	99	99	99	99	99	0	1	1	1	1	8	99	99	99	4	6	99	2	99	99	99	0	1	2	3	2	2	4	99.0	99.0	99.0	2	2	3	99.0	99.0	99.	3	3	3	4
1	1	2	4	99	6	1	5	99	99	2	2	2	2	5	1	1	1	1	20	13	99	99	4	4	99	2	99	99	99	0	1	2	2	2	2	2	99.0	99.0	99.0	99	1	2	11.5	4.4	99.	3	3	3	4
2	1	1	4	2	6	1	99	99	99	99	99	99	99	0	2	2	2	2	6.5	10.1	11.6	1	0	4	99	1	99	99	99	0	1	2	2	2	2	2	99.0	99.0	99.0	99	1	3	99.0	99.0	99.	3	3	3	4
1	1	2	4	2	6	1	2	99	99	99	99	99	99	99	99	99	99	99	5.2	11.9	17.2	99	99	2	99	2	99	99	99	1	1	2	1	1	99	2	99.0	99.0	99.0	99	1	2	5.3	4.5	402	3	3	3	4
1	1	2	4	2	6	2	99	99	99	99	99	99	99	99	99	99	99	99	25	13	99	99	99	2	99	2	43	99	99	1	99	2	2	2	2	2	99.0	99.0	99.0	99	1	2	99.0	99.0	99.	3	3	3	4
1	1	1	20	2	5	1	99	99	99	1	1	1	1	99	1	1	1	1	6.5	12.7	15.6	1	4	4	99	1	99	99	99	0	1	2	2	2	2	2	99.0	99.0	99.0	99	1	2	99.0	99.0	99.	2	2	3	4
2	2	3	2	99	2	1	2	5	99	99	99	99	99	4	#NULL!	1	2	1	16	13	99	99	3	6	99	2	99	99	99	0	1	2	3	2	2	5	99.0	99.0	99.0	99	1	2	12.5	99.0	99.	3	3	3	4
1	1	1	12	2	5	1	1	2	99	1	1	1	1	99	99	99	99	99	15.3	12.5	12.6	1	99	4	99	1	99	99	99	0	1	2	3	1	2	2	99.0	99.0	99.0	99	1	2	7.5	10.3	99.	3	3	3	4
2	1	1	20	2	5	3	99	99	99	99	99	99	99	0	1	1	2	1	15.5	10	12.2	1	3	4	12	1	14	99	99	0	99	2	2	2	2	1	99.0	99.0	133.	1	1	1	4.4	5.4	333	3	3	3	2
1	2	3	20	1	5	1	99	99	99	1	1	1	1	99	99	99	99	99	29.1	19	16.5	99	4	4	99	2	99	99	99	0	1	99	2	2	2	2	99.0	99.0	99.0	99	2	3	99.0	99.0	99.	3	3	3	4
1	1	2	9	2	1	1	1	99	99	1	1	2	2	99	1	1	2	2	13.5	13.5	15	99	2	4	99	2	99	99	99	0	1	2	1	1	2	2	99.0	99.0	99.0	99	1	2	12.5	99.0	99.	3	3	3	4
1	2	3	20	2	5	1	99	99	99	1	1	2	1	99	1	1	1	1	59	99	99	99	4	5	99	2	99	99	99	0	1	2	1	1	2	5	99.0	99.0	99.0	99	1	2	99.0	99.0	99.	3	3	3	4
1	2	1	20	2	4	1	99	99	99	1	1	1	1	99	1	1	1	1	49.5	21.4	21.6	99	4	4	99	2	99	99	99	0	99	2	3	2	2	1	1.0	195.	818.	1	1	1	12.4	99.0	99.	2	2	3	4
2	1	2	2	2	2	1	1	2	99	1	1	2	1	99	1	1	1	1	19	12	15.2	2	4	4	99	1	99	99	99	0	99	99	2	2	2	2	99.0	99.0	99.0	99	1	2	7.8	99.0	99.	3	3	3	4
1	1	1	20	2	5	1	1	2	99	1	1	2	2	99	1	1	2	2	35.4	99	17.4	99	2	4	99	2	14	28	99	0	1	2	2	2	2	2	99.0	99.0	99.0	99	1	2	8.0	2.8	159	3	3	3	4
1	1	2	4	2	6	2	99	99	99	99	99	99	99	99	99	99	99	99	22	99	13.7	1	99	2	99	2	99	99	99	1	1	2	1	1	2	2	99.0	99.0	99.0	99	1	2	11.6	99.0	99.	3	3	3	4
1	1	1	2	2	2	1	2	3	99	1	1	1	1	99	99	99	99	99	28.8	17.2	17.5	99	99	4	99	2	99	99	99	0	1	2	1	1	2	2	99.0	99.0	99.0	99	1	2	99.0	99.0	99.	3	3	3	4
2	1	2	1	2	1	1	2	3	99	99	99	99	99	99	99	99	99	99	15.1	14.8	18.3	99	99	4	99	2	99	99	99	2	1	2	1	1	2	1	99.0	798.	798.	5	1	1	8.0	99.0	99.	3	3	3	1
2	1	2	2	2	2	1	2	99	99	99	99	99	99	99	99	99	99	99	21.6	18.5	19.6	2	99	4	99	1	10	99	99	2	3	2	2	2	2	4	99.0	99.0	99.0	1	1	1	12.8	99.0	99.	3	3	3	4
1	1	1	4	2	6	1	99	99	99	1	1	2	2	99	1	1	2	2	5.1	11	12.4	1	2	4	99	1	49	99	99	0	1	2	99	99	99	5	99.0	99.0	99.0	99	2	3	10.5	4.0	32.	3	3	3	4
[truncated: 131 more columns]
